# Supplementary material for: A Short-Term High-Sugar Diet Induces Glucose Intolerance, Visceral Adipose Tissue Inflammation, and Exacerbates Experimental Allergic Asthma
Source: Nutrients. 2026 May 6;18(9):1475. doi: 10.3390/nu18091475 (PMC13165401; doi:10.3390/nu18091475)
Supplement: Supplementary file 1 [file nutrients-18-01475-s001.zip]

Archive with 1 entries (1 files):
- nutrients-4280065-supplementary.pdf
